# Supplementary material for: Vasoactive intestinal peptide and cystic fibrosis transmembrane conductance regulator contribute to the transepithelial calcium transport across intestinal epithelium-like Caco-2 monolayer
Source: PLoS One. 2022 Nov 18;17(11):e0277096. doi: 10.1371/journal.pone.0277096 (PMC9674163; doi:10.1371/journal.pone.0277096)
Supplement: S1 File — A video showing the architecture of a CFTR channel and the sites of proposed CFTRinh-172- and genistein-binding pockets (magenta and green, respectively). The movie was created by using PyMOL 1.7.4 (The PyMOL Molecular Graphics System, Schrödinger, LLC.). (ZIP) [file pone.0277096.s002.zip]

Archive with 2 entries (2 files):
- S1_File.mp4
- __MACOSX/._S1_File.mp4
